# Supplementary material for: Novel Tough and Transparent Ultra-Extensible Nanocomposite Elastomers Based on Poly(2-methoxyethylacrylate) and Their Switching between Plasto-Elasticity and Viscoelasticity
Source: Polymers (Basel). 2021 Dec 4;13(23):4254. doi: 10.3390/polym13234254 (PMC8659642; doi:10.3390/polym13234254)
Supplement: Supplementary file 1 [file polymers-13-04254-s001.zip]

Archive with 1 entries (1 files):
- polymers-1474548-supplementary.pdf
